# Supplementary material for: Local genic base composition impacts protein production and cellular fitness
Source: PeerJ. 2018 Jan 16;6:e4286. doi: 10.7717/peerj.4286 (PMC5774297; doi:10.7717/peerj.4286)
Supplement: Data S1 — 9 raw datasets associated with figures in the text. [file peerj-06-4286-s009.zip]

Archive with 19 entries (18 files):
- Figure 1_Fluorescence.xlsx
- __MACOSX/
- __MACOSX/._Figure 1_Fluorescence.xlsx
- Figure 1_Growth_Data.xlsx
- __MACOSX/._Figure 1_Growth_Data.xlsx
- Figure 2_Fluorescence.xlsx
- __MACOSX/._Figure 2_Fluorescence.xlsx
- Figure 2_Growth_Data.xlsx
- __MACOSX/._Figure 2_Growth_Data.xlsx
- Figure 3_Growth_Rates_and_Fluorescence.xlsx
- __MACOSX/._Figure 3_Growth_Rates_and_Fluorescence.xlsx
- Figure 4_Fluorescence.xlsx
- __MACOSX/._Figure 4_Fluorescence.xlsx
- Figure 4_Growth_Data.xlsx
- __MACOSX/._Figure 4_Growth_Data.xlsx
- Figure 5_Fluorescence.xlsx
- __MACOSX/._Figure 5_Fluorescence.xlsx
- Figure 5_Growth_Data.xlsx
- __MACOSX/._Figure 5_Growth_Data.xlsx
