# Supplementary material for: Local genic base composition impacts protein production and cellular fitness
Source: PeerJ. 2018 Jan 16;6:e4286. doi: 10.7717/peerj.4286 (PMC5774297; doi:10.7717/peerj.4286)
Supplement: Data S1 — 9 raw datasets associated with figures in the text. [file peerj-06-4286-s009.zip › Figure 1_Fluorescence.xlsx]

## Sheet: Sheet1
Plasmid-GFP constuct:	3701-LOW	3701-MED	3701-HIGH	3845-LOW	3845-MED	3845-HIGH	3857-LOW	3857-MED	3857-HIGH	3833-LOW	3833-MED	3833-HIGH	3677-LOW	3677-MED	3677-HIGH	3665-LOW	3665-MED	3665-HIGH	3689-LOW	3689-MED	3689-HIGH
Fluorescence (RFU/OD600):	17063700	4832368	8940318	18116720	5079269	7202577	15003760	7174398	10350710	31340920	10059640	15109280	N/A	15531830	28297400	N/A	18094560	28489720	N/A	23278410	35857350
Fluorescence (RFU/OD600):	17633380	4341165	8849510	18939610	4308015	7605145	15804730	6541979	9909183	32256870	9641562	15405800	N/A	15668940	27757940	N/A	18080830	32189970	N/A	22534420	39919660
Fluorescence (RFU/OD600):	15605010	4348362	9045927	19962890	5077670	8245063	14949490	7197613	10879020	30962800	9325131	15441730	N/A	15267260	26216020	N/A	18980830	31307310	N/A	21856250	38846640
Fluorescence (RFU/OD600):							21862940	7430465	11662110
Fluorescence (RFU/OD600):							22734190	7550219	11736050
Fluorescence (RFU/OD600):							21142390	7574502	11568070
Fluorescence (RFU/OD600):							18708480	7609921	11660070
