# Supplementary material for: Local genic base composition impacts protein production and cellular fitness
Source: PeerJ. 2018 Jan 16;6:e4286. doi: 10.7717/peerj.4286 (PMC5774297; doi:10.7717/peerj.4286)
Supplement: Data S1 — 9 raw datasets associated with figures in the text. [file peerj-06-4286-s009.zip › Figure 1_Growth_Data.xlsx]

## Sheet: Sheet1
	Plasmid-GFP construct:			Plasmid-GFP construct:			Plasmid-GFP construct:			Plasmid-GFP construct:			Plasmid-GFP construct:			Plasmid-GFP construct:			Plasmid-GFP construct:			Plasmid-GFP construct:			Plasmid-GFP construct:			Plasmid-GFP construct:			Plasmid-GFP construct:			Plasmid-GFP construct:			Plasmid-GFP construct:			Plasmid-GFP construct:			Plasmid-GFP construct:			Plasmid-GFP construct:			Plasmid-GFP construct:
Time (h)	3701-LOW			3701-MED			3701-HIGH			3845-LOW			3845-MED			3845-HIGH			3857-LOW			3857-MED			3857-HIGH			3833-LOW			3833-MED			3833-HIGH			3677-MED			3677-HIGH			3665-MED			3665-HIGH			3689-MED
0	0.041	0.042	0.041	0.042	0.042	0.042	0.042	0.042	0.042	0.044	0.044	0.043	0.044	0.045	0.044	0.043	0.043	0.044	0.045	0.045	0.045	0.044	0.044	0.044	0.043	0.044	0.044	0.046	0.046	0.045	0.046	0.044	0.045	0.044	0.044	0.044	0.045	0.044	0.045	0.045	0.045	0.045	0.045	0.044	0.045	0.044	0.049	0.045	0.045
0.621111	0.042	0.043	0.043	0.043	0.047	0.044	0.044	0.044	0.044	0.045	0.045	0.045	0.045	0.046	0.045	0.044	0.045	0.045	0.045	0.045	0.045	0.045	0.045	0.045	0.045	0.045	0.045	0.047	0.047	0.047	0.046	0.045	0.045	0.045	0.045	0.045	0.045	0.045	0.046	0.046	0.046	0.046	0.045	0.044	0.045	0.044	0.049	0.045	0.045
1.22528	0.051	0.052	0.053	0.054	0.058	0.056	0.056	0.058	0.058	0.05	0.05	0.05	0.057	0.059	0.057	0.055	0.057	0.058	0.047	0.047	0.047	0.055	0.055	0.056	0.056	0.057	0.057	0.05	0.049	0.049	0.057	0.056	0.056	0.054	0.054	0.055	0.054	0.054	0.054	0.055	0.055	0.055	0.053	0.052	0.054	0.049	0.06	0.053	0.053
1.64472	0.065	0.069	0.07	0.074	0.082	0.077	0.076	0.078	0.079	0.056	0.057	0.056	0.078	0.08	0.078	0.075	0.078	0.078	0.049	0.049	0.049	0.073	0.074	0.075	0.075	0.077	0.077	0.052	0.051	0.052	0.076	0.076	0.076	0.072	0.072	0.074	0.069	0.071	0.071	0.071	0.072	0.072	0.068	0.066	0.07	0.058	0.079	0.067	0.067
2.30333	0.109	0.116	0.117	0.123	0.136	0.131	0.129	0.136	0.139	0.078	0.081	0.079	0.127	0.132	0.131	0.125	0.133	0.135	0.054	0.055	0.055	0.12	0.123	0.124	0.125	0.129	0.13	0.06	0.059	0.059	0.123	0.125	0.125	0.12	0.12	0.122	0.113	0.118	0.117	0.116	0.119	0.119	0.112	0.109	0.117	0.09	0.126	0.109	0.11
2.80111	0.155	0.166	0.168	0.18	0.192	0.193	0.189	0.201	0.21	0.107	0.113	0.11	0.182	0.19	0.19	0.182	0.194	0.199	0.063	0.064	0.063	0.172	0.178	0.181	0.181	0.189	0.19	0.07	0.069	0.069	0.177	0.181	0.182	0.173	0.175	0.179	0.16	0.168	0.167	0.165	0.171	0.172	0.162	0.157	0.171	0.132	0.178	0.156	0.158
3.22639	0.215	0.23	0.231	0.239	0.255	0.255	0.25	0.263	0.268	0.131	0.138	0.136	0.241	0.251	0.25	0.241	0.257	0.261	0.073	0.075	0.074	0.234	0.241	0.243	0.241	0.251	0.252	0.081	0.08	0.08	0.239	0.244	0.244	0.235	0.237	0.24	0.219	0.231	0.229	0.225	0.234	0.234	0.221	0.215	0.232	0.179	0.239	0.21	0.216
3.84306	0.298	0.317	0.317	0.329	0.345	0.347	0.34	0.356	0.358	0.194	0.205	0.202	0.332	0.343	0.343	0.333	0.349	0.354	0.097	0.101	0.099	0.324	0.335	0.338	0.334	0.344	0.345	0.108	0.108	0.108	0.331	0.338	0.338	0.327	0.332	0.334	0.311	0.325	0.322	0.315	0.327	0.328	0.31	0.304	0.324	0.265	0.331	0.303	0.306
4.40083	0.379	0.396	0.394	0.401	0.418	0.418	0.409	0.423	0.423	0.251	0.263	0.259	0.407	0.416	0.415	0.405	0.418	0.423	0.127	0.133	0.132	0.401	0.412	0.414	0.406	0.417	0.416	0.144	0.144	0.144	0.409	0.417	0.416	0.405	0.409	0.411	0.4	0.413	0.408	0.401	0.412	0.412	0.391	0.385	0.405	0.349	0.421	0.395	0.391
4.93611	0.442	0.461	0.456	0.459	0.485	0.474	0.465	0.477	0.472	0.303	0.317	0.313	0.47	0.473	0.471	0.466	0.473	0.477	0.153	0.161	0.16	0.465	0.473	0.475	0.469	0.479	0.479	0.187	0.188	0.186	0.476	0.483	0.482	0.471	0.474	0.474	0.472	0.486	0.478	0.472	0.486	0.485	0.461	0.451	0.473	0.434	0.495	0.473	0.464
5.48056	0.503	0.519	0.515	0.518	0.541	0.54	0.525	0.538	0.53	0.363	0.379	0.374	0.523	0.53	0.533	0.525	0.536	0.535	0.184	0.195	0.194	0.521	0.531	0.537	0.528	0.539	0.535	0.231	0.233	0.231	0.527	0.537	0.536	0.529	0.532	0.533	0.523	0.54	0.532	0.525	0.542	0.541	0.513	0.501	0.527	0.498	0.546	0.528	0.514
6.10194	0.545	0.569	0.562	0.549	0.575	0.566	0.544	0.557	0.548	0.429	0.445	0.435	0.552	0.563	0.557	0.544	0.557	0.553	0.212	0.223	0.222	0.551	0.562	0.56	0.548	0.557	0.551	0.267	0.269	0.267	0.561	0.569	0.566	0.553	0.559	0.555	0.559	0.577	0.568	0.562	0.578	0.575	0.546	0.536	0.558	0.552	0.586	0.575	0.55
6.53	0.561	0.583	0.578	0.56	0.583	0.575	0.552	0.565	0.555	0.47	0.486	0.477	0.563	0.574	0.567	0.553	0.566	0.562	0.232	0.243	0.241	0.564	0.576	0.572	0.558	0.568	0.561	0.293	0.293	0.294	0.575	0.582	0.578	0.565	0.569	0.567	0.573	0.592	0.581	0.576	0.591	0.587	0.559	0.546	0.571	0.572	0.599	0.591	0.563
6.93861	0.571	0.593	0.587	0.564	0.586	0.578	0.555	0.566	0.556	0.493	0.511	0.501	0.567	0.578	0.57	0.557	0.568	0.563	0.249	0.262	0.259	0.571	0.582	0.577	0.563	0.572	0.565	0.316	0.317	0.315	0.582	0.588	0.583	0.572	0.576	0.573	0.584	0.602	0.59	0.586	0.601	0.597	0.568	0.555	0.58	0.584	0.61	0.603	0.574
7.345	0.576	0.597	0.59	0.564	0.585	0.576	0.554	0.565	0.554	0.503	0.521	0.512	0.567	0.577	0.568	0.555	0.566	0.561	0.268	0.281	0.276	0.572	0.582	0.576	0.563	0.571	0.564	0.338	0.339	0.337	0.583	0.589	0.583	0.573	0.577	0.575	0.593	0.608	0.596	0.593	0.608	0.604	0.573	0.56	0.585	0.594	0.618	0.613	0.582
7.87833	0.579	0.599	0.591	0.563	0.585	0.574	0.551	0.562	0.55	0.51	0.528	0.518	0.566	0.574	0.565	0.552	0.563	0.558	0.297	0.309	0.302	0.572	0.58	0.574	0.559	0.569	0.562	0.367	0.367	0.362	0.582	0.587	0.581	0.571	0.575	0.574	0.6	0.612	0.597	0.598	0.611	0.606	0.573	0.561	0.585	0.607	0.626	0.622	0.587
8.56528	0.58	0.599	0.59	0.559	0.579	0.569	0.546	0.557	0.545	0.517	0.533	0.522	0.562	0.569	0.56	0.547	0.557	0.552	0.326	0.339	0.327	0.569	0.576	0.569	0.555	0.563	0.558	0.398	0.397	0.39	0.579	0.583	0.576	0.568	0.571	0.571	0.602	0.611	0.597	0.598	0.611	0.606	0.571	0.56	0.584	0.615	0.63	0.626	0.589
9.33056	0.578	0.595	0.586	0.552	0.578	0.561	0.538	0.548	0.537	0.521	0.535	0.522	0.554	0.56	0.55	0.538	0.547	0.543	0.353	0.365	0.351	0.561	0.567	0.56	0.546	0.554	0.549	0.432	0.428	0.421	0.572	0.575	0.568	0.56	0.563	0.564	0.6	0.607	0.592	0.594	0.606	0.6	0.564	0.553	0.578	0.621	0.629	0.625	0.586
10.3847	0.571	0.585	0.576	0.538	0.558	0.548	0.525	0.536	0.524	0.515	0.526	0.513	0.54	0.547	0.536	0.523	0.534	0.529	0.377	0.389	0.372	0.547	0.553	0.546	0.532	0.54	0.536	0.452	0.445	0.435	0.558	0.561	0.554	0.546	0.549	0.55	0.592	0.597	0.58	0.583	0.594	0.588	0.551	0.541	0.567	0.621	0.624	0.619	0.577
Growth Rate:	0.7403	0.7458	0.743	0.7681	0.7569	0.7823	0.7865	0.7974	0.8031	0.5942	0.6027	0.6056	0.7601	0.7563	0.7748	0.7857	0.7863	0.796	0.3534	0.3665	0.3724	0.7614	0.7728	0.7817	0.7792	0.7846	0.7875	0.4124	0.4223	0.4253	0.755	0.7727	0.7756	0.7775	0.7834	0.7774	0.7462	0.7619	0.7602	0.7429	0.7558	0.7593	0.7601	0.7638	0.7648	0.7214	0.7173	0.7363	0.7479
[truncated: 5 more columns]
