# Supplementary material for: Local genic base composition impacts protein production and cellular fitness
Source: PeerJ. 2018 Jan 16;6:e4286. doi: 10.7717/peerj.4286 (PMC5774297; doi:10.7717/peerj.4286)
Supplement: Data S1 — 9 raw datasets associated with figures in the text. [file peerj-06-4286-s009.zip › Figure 2_Fluorescence.xlsx]

## Sheet: Sheet1
GFP-Gene:	HML	HLM	LHM	MHL	MML	MLM	HLH	HHL	LHH	LMH	MLH	LMM	LLM	LLH	LML	LHL	MHM	HHM	MLL	HMM	HMH	MHH	HLL	MMH	LLL (1)	MMM	HHH	EMPTY	LLL (2)	EMPTY (2)
Fluorescence (RFU/OD600) Replicate 1:	8222429	9621397	22868200	10388600	7104322	6074540	10978750	10176970	26641610	26255930	6612154	19037490	23037910	24913010	22644520	32956260	14365960	12554340	7723284	10630270	12066040	9754928	9806627	6642322	19935360	6979070	10710780	504329	20000750	459461
Fluorescence (RFU/OD600) Replicate 2:	10235780	8187762	24610080	10938900	7265904	6566019	10956680	10258420	23854000	26993150	6644306	20492020	20924920	24728040	23185260	31782750	14539100	11535290	7871711	11145620	11667230	9086358	9595067	6495763	20404050	6864119	10894140	527992	20100580	448766
Fluorescence (RFU/OD600) Replicate 3:	7309885	7801450	26486010	10850930	7386296	7018685	10787340	9869117	28693060	26786010	6646239	21250890	20391210	24664120	24889120	34977710	13964680	12819000	7757326	11798410	10955710	8999362	9479498	6874703	19776680	6778000	10879160	492915	19497090	431845
