# Supplementary material for: Local genic base composition impacts protein production and cellular fitness
Source: PeerJ. 2018 Jan 16;6:e4286. doi: 10.7717/peerj.4286 (PMC5774297; doi:10.7717/peerj.4286)
Supplement: Data S1 — 9 raw datasets associated with figures in the text. [file peerj-06-4286-s009.zip › Figure 2_Growth_Data.xlsx]

## Sheet: Sheet1
	GFP gene:
Time (h)	HML			HLM			LHM			MHL			MML			MLM			HLH			HHL			LHH			LMH			MLH			LMM			LLM			LLH			LML			LHL			MHM
0	0.0411	0.0414	0.0423	0.0418	0.0421	0.0438	0.0436	0.0428	0.0427	0.044	0.0441	0.0435	0.0435	0.0451	0.0438	0.0434	0.0441	0.0439	0.0442	0.0443	0.0437	0.0432	0.0435	0.0436	0.0433	0.044	0.0447	0.0451	0.0457	0.0446	0.0448	0.0448	0.0449	0.0441	0.0447	0.0445	0.0452	0.0453	0.0448	0.0448	0.0452	0.0455	0.0461	0.0463	0.0463	0.0466	0.0466	0.0464	0.0444
0.664444	0.0444	0.046	0.0461	0.0455	0.0467	0.0478	0.0459	0.0455	0.0456	0.0474	0.0476	0.0468	0.0465	0.0484	0.0471	0.0464	0.0476	0.0474	0.0477	0.0481	0.0471	0.0464	0.0467	0.0468	0.0451	0.0457	0.0466	0.0478	0.0483	0.0475	0.0474	0.0481	0.048	0.0466	0.0474	0.0472	0.0471	0.0469	0.0467	0.0471	0.0475	0.048	0.0476	0.0503	0.0481	0.047	0.0469	0.0464	0.0457
1.26611	0.0563	0.0593	0.06	0.0598	0.0622	0.0631	0.0556	0.0566	0.057	0.0543	0.0549	0.054	0.0564	0.0596	0.0579	0.0564	0.0589	0.0582	0.0609	0.0629	0.0609	0.0578	0.0587	0.0591	0.0542	0.0555	0.0562	0.0583	0.0597	0.0591	0.0612	0.0633	0.0629	0.058	0.0593	0.0593	0.0532	0.0534	0.0533	0.0572	0.0581	0.0586	0.0495	0.0527	0.0502	0.0477	0.0476	0.047	0.0556
1.85806	0.0809	0.0864	0.0888	0.0893	0.0952	0.096	0.0798	0.0829	0.0841	0.0686	0.0706	0.0695	0.0777	0.0832	0.0807	0.0781	0.0827	0.0812	0.0885	0.0932	0.0897	0.0828	0.0854	0.0861	0.0778	0.0804	0.0805	0.0823	0.0853	0.0848	0.0897	0.0943	0.0933	0.0838	0.0863	0.0867	0.0679	0.0692	0.0693	0.0815	0.0831	0.0843	0.0529	0.0543	0.0538	0.0477	0.0477	0.0473	0.0787
2.36222	0.1178	0.1255	0.1301	0.1291	0.1375	0.1389	0.1169	0.123	0.1254	0.0894	0.0929	0.0909	0.1111	0.1194	0.1171	0.1145	0.1219	0.12	0.1259	0.1335	0.1305	0.1201	0.124	0.1254	0.1123	0.1188	0.119	0.1184	0.1233	0.1231	0.1305	0.1369	0.1361	0.1224	0.1268	0.1277	0.0911	0.0932	0.0935	0.1167	0.1202	0.122	0.0588	0.0607	0.06	0.0487	0.0485	0.0482	0.1129
2.74444	0.1471	0.157	0.1639	0.1645	0.1779	0.1806	0.1481	0.1585	0.1631	0.1146	0.1194	0.1175	0.1337	0.1448	0.1418	0.1378	0.1468	0.1446	0.1571	0.1675	0.1628	0.1508	0.1565	0.1584	0.1425	0.1511	0.1516	0.148	0.1545	0.1554	0.1648	0.1745	0.1745	0.1562	0.1626	0.1645	0.1192	0.1226	0.1228	0.1462	0.1508	0.1533	0.0655	0.0687	0.0674	0.0494	0.0492	0.0491	0.1416
3.20917	0.197	0.2104	0.2202	0.2227	0.2404	0.2442	0.1996	0.2146	0.2241	0.1386	0.145	0.1426	0.1801	0.1951	0.192	0.1844	0.1967	0.194	0.2076	0.2234	0.2181	0.2016	0.2105	0.2147	0.1939	0.2055	0.2058	0.1984	0.2074	0.209	0.2248	0.2402	0.2401	0.2099	0.2201	0.2248	0.1518	0.1569	0.1587	0.1969	0.2031	0.206	0.0776	0.0814	0.08	0.0507	0.0507	0.0502	0.1898
3.79028	0.2756	0.29	0.3012	0.2999	0.3214	0.3253	0.2774	0.2986	0.3056	0.1916	0.2015	0.1988	0.2478	0.2674	0.2647	0.2489	0.2644	0.26	0.2916	0.3089	0.3023	0.282	0.2937	0.2967	0.2718	0.2893	0.2904	0.2771	0.2895	0.2929	0.3071	0.3237	0.3228	0.2945	0.306	0.311	0.2154	0.2244	0.2269	0.2747	0.2838	0.2884	0.1046	0.1103	0.1087	0.0533	0.0534	0.0531	0.2677
4.24972	0.3379	0.3546	0.3671	0.3609	0.384	0.3878	0.3398	0.3619	0.3684	0.2358	0.2466	0.2438	0.3007	0.3238	0.3212	0.3015	0.3185	0.3129	0.3552	0.3741	0.3675	0.3468	0.3606	0.363	0.3343	0.353	0.3551	0.3377	0.3523	0.3568	0.3711	0.389	0.3867	0.3604	0.3724	0.3766	0.2679	0.2772	0.2795	0.3347	0.3457	0.3531	0.1268	0.1333	0.1333	0.0568	0.057	0.0565	0.3294
4.93945	0.4331	0.4485	0.4564	0.4487	0.4697	0.4733	0.4285	0.4508	0.4538	0.3053	0.3179	0.3138	0.3886	0.4119	0.4073	0.383	0.399	0.394	0.452	0.469	0.461	0.4382	0.4511	0.4512	0.4281	0.4467	0.4476	0.4402	0.4572	0.4581	0.4629	0.4798	0.4743	0.4502	0.4621	0.4658	0.355	0.3662	0.3689	0.4338	0.4457	0.4495	0.1752	0.1861	0.1849	0.0669	0.0676	0.0667	0.4292
5.32861	0.4687	0.4843	0.4921	0.4866	0.5068	0.5115	0.4648	0.4878	0.4905	0.3416	0.3544	0.3503	0.4243	0.4479	0.4422	0.4185	0.4342	0.4281	0.4876	0.5082	0.4979	0.473	0.4878	0.4869	0.4658	0.4857	0.4841	0.4812	0.4976	0.4979	0.5005	0.5167	0.5135	0.4879	0.5003	0.5027	0.3977	0.4099	0.4122	0.4737	0.4847	0.4878	0.2046	0.2124	0.2114	0.0745	0.0768	0.0762	0.4684
6.05306	0.5357	0.5559	0.5685	0.5465	0.5701	0.5748	0.5399	0.5684	0.5652	0.4224	0.4353	0.4305	0.5056	0.5281	0.524	0.5016	0.5161	0.5086	0.548	0.5683	0.5583	0.5436	0.5579	0.5567	0.5387	0.5596	0.5602	0.5495	0.5643	0.567	0.5545	0.5737	0.5705	0.5568	0.5702	0.5724	0.4873	0.5001	0.5004	0.542	0.5532	0.5604	0.253	0.2655	0.2655	0.1017	0.1054	0.1044	0.5341
6.72305	0.5623	0.5794	0.5932	0.5674	0.5907	0.5946	0.5791	0.5955	0.5892	0.4875	0.501	0.4924	0.5291	0.5494	0.5428	0.5231	0.5356	0.5272	0.5795	0.5934	0.5831	0.5663	0.5794	0.5778	0.5759	0.5949	0.5931	0.5897	0.603	0.6051	0.5769	0.5962	0.5907	0.585	0.5965	0.5991	0.5429	0.5535	0.551	0.5783	0.5883	0.595	0.2959	0.3131	0.3153	0.1369	0.1423	0.1422	0.5711
7.39778	0.5712	0.5859	0.5976	0.5708	0.5931	0.5965	0.5902	0.6068	0.6	0.5045	0.5167	0.5075	0.5383	0.556	0.5497	0.5312	0.5428	0.5344	0.587	0.5968	0.5867	0.5693	0.5814	0.5795	0.5891	0.6089	0.6065	0.6109	0.6209	0.6202	0.5782	0.5961	0.5904	0.5919	0.604	0.6067	0.5654	0.5756	0.5715	0.5939	0.6017	0.6077	0.3321	0.3534	0.3592	0.1745	0.1813	0.1799	0.5865
8.16083	0.5734	0.5866	0.5972	0.5703	0.5926	0.5941	0.5941	0.6101	0.6028	0.5145	0.525	0.5174	0.5366	0.5536	0.5474	0.5295	0.5408	0.5331	0.588	0.5949	0.5847	0.5669	0.5781	0.5758	0.5912	0.6102	0.6093	0.6197	0.6309	0.624	0.5756	0.5919	0.5862	0.5935	0.6049	0.6108	0.5814	0.5884	0.5816	0.5973	0.6066	0.6098	0.3677	0.3954	0.4044	0.2037	0.2095	0.2055	0.5926
8.59389	0.5717	0.5851	0.5953	0.5681	0.5901	0.5913	0.5928	0.6079	0.6002	0.5162	0.5253	0.5149	0.5354	0.552	0.5453	0.5266	0.538	0.53	0.5871	0.5936	0.5828	0.565	0.5759	0.5743	0.5902	0.6092	0.609	0.6199	0.6271	0.6238	0.5722	0.5892	0.5835	0.5916	0.6042	0.6086	0.583	0.5897	0.5828	0.5967	0.6057	0.6104	0.3796	0.409	0.4164	0.2142	0.2193	0.2122	0.5903
9.27056	0.571	0.5839	0.5927	0.5663	0.5875	0.5888	0.5932	0.6077	0.5992	0.5162	0.5249	0.5147	0.5316	0.5486	0.5416	0.5221	0.5333	0.5261	0.5837	0.5893	0.5786	0.5603	0.5716	0.5694	0.5876	0.6072	0.6071	0.6217	0.627	0.6214	0.5672	0.5838	0.5779	0.5883	0.6011	0.6065	0.5853	0.5903	0.5828	0.5942	0.6031	0.6087	0.4021	0.4346	0.4435	0.2333	0.2364	0.2246	0.5901
10.4297	0.5638	0.5744	0.583	0.556	0.5773	0.5775	0.584	0.5984	0.5868	0.5083	0.5152	0.5044	0.5198	0.5358	0.5283	0.5083	0.5186	0.5109	0.5734	0.577	0.5665	0.5479	0.5597	0.5561	0.5771	0.5951	0.5964	0.6139	0.6168	0.6111	0.5531	0.5691	0.563	0.5753	0.5881	0.5945	0.5806	0.5833	0.5733	0.585	0.5915	0.596	0.4115	0.4336	0.4434	0.2573	0.2561	0.2367	0.5785
22.3594	0.499	0.5226	0.5237	0.4958	0.5055	0.4999	0.5091	0.5192	0.5036	0.4465	0.4494	0.431	0.4533	0.4585	0.4551	0.4382	0.4398	0.4381	0.5223	0.5219	0.5035	0.4893	0.5015	0.5038	0.5278	0.5371	0.5217	0.5667	0.5644	0.5641	0.4872	0.5096	0.5055	0.5106	0.5247	0.5149	0.5287	0.5281	0.5189	0.5216	0.5327	0.54	0.3575	0.3725	0.3862	0.3515	0.3598	0.356	0.5105
Growth Rate	0.7078	0.7049	0.7081	0.7162	0.7259	0.7273	0.6874	0.7115	0.722	0.5815	0.5882	0.5949	0.67	0.6786	0.6863	0.6618	0.6659	0.6639	0.6985	0.7153	0.7216	0.719	0.7275	0.7256	0.6967	0.7069	0.7079	0.6672	0.6817	0.6923	0.7355	0.7396	0.7398	0.7174	0.7193	0.7238	0.6251	0.6371	0.6451	0.685	0.6914	0.6921	0.4728	0.4824	0.487	0.2999	0.2968	0.2771	0.6937
[truncated: 35 more columns]

## Sheet: Sheet2
	0.7078	0.7162	0.6874	0.5815	0.67	0.6618	0.6985	0.719	0.6967	0.6672	0.7355	0.7174	0.6251	0.685	0.4728	0.2999	0.6937	0.6978	0.4655	0.7092	0.6845	0.7438	0.6704	0.6911	0.4318	0.7084	0.6909	0.743
	0.7049	0.7259	0.7115	0.5882	0.6786	0.6659	0.7153	0.7275	0.7069	0.6817	0.7396	0.7193	0.6371	0.6914	0.4824	0.2968	0.7065	0.7039	0.4821	0.7033	0.6733	0.7287	0.6591	0.6781	0.4475	0.7023	0.6828	0.7362
	0.7081	0.7273	0.722	0.5949	0.6863	0.6639	0.7216	0.7256	0.7079	0.6923	0.7398	0.7238	0.6451	0.6921	0.487	0.2771	0.7068	0.7028	0.4891	0.6906	0.6666	0.7178	0.6562	0.6761	0.4412	0.701	0.6677	0.73
