# Supplementary material for: Local genic base composition impacts protein production and cellular fitness
Source: PeerJ. 2018 Jan 16;6:e4286. doi: 10.7717/peerj.4286 (PMC5774297; doi:10.7717/peerj.4286)
Supplement: Data S1 — 9 raw datasets associated with figures in the text. [file peerj-06-4286-s009.zip › Figure 3_Growth_Rates_and_Fluorescence.xlsx]

## Sheet: Sheet1
	GFP gene	Growth Rate (hr-1) - Replicates			Fluorescence (RFU/OD600) - Replicates
	LLL	0.4318	0.4475	0.4412	19935360	20404050	19776680
	LML	0.4728	0.4824	0.487	22644520	23185260	24889120
	LHL	0.2999	0.2968	0.2771	32956260	31782750	34977710
	MLL	0.4655	0.4821	0.4891	7723284	7871711	7757326
	MML	0.67	0.6786	0.6863	7104322	7265904	7386296
	MHL	0.5815	0.5882	0.5949	10388600	10938900	10850930
	HLL	0.6704	0.6591	0.6562	9806627	9595067	9479498
	HML	0.7078	0.7049	0.7081	8222429	10235780	7309885
	HHL	0.719	0.7275	0.7256	10176970	10258420	9869117
