# Supplementary material for: Local genic base composition impacts protein production and cellular fitness
Source: PeerJ. 2018 Jan 16;6:e4286. doi: 10.7717/peerj.4286 (PMC5774297; doi:10.7717/peerj.4286)
Supplement: Data S1 — 9 raw datasets associated with figures in the text. [file peerj-06-4286-s009.zip › Figure 4_Fluorescence.xlsx]

## Sheet: Sheet1
		Fluorescence (RFU/OD600)
	GFP gene	Replicate 1	Replicate 2	Replicate 3	Replicate 4
	LLL	21862940	22734190	21142390	18708480
	LLL CA↑	16000110	15772250	15998640	15610400
	LLL GT↑	14421320	13847720	12502640	11943450
	LLL/H	24544440	21704970	23627120	24943120
	LLH/L	25065070	27121310	27447680	27243730
	LLH	27203290	24748900	26090880	25406330
	MMM	7430465	7550219	7574502	7609921
	HHH	11662110	11736050	11568070	11660070
	LLL (L178)	17970200	18026380	19532600	N/A
	LLL (L194_195)	18275700	21173410	20133040	N/A
	LLL (220_221)	13335580	13695060	13680970	N/A
