# Supplementary material for: Local genic base composition impacts protein production and cellular fitness
Source: PeerJ. 2018 Jan 16;6:e4286. doi: 10.7717/peerj.4286 (PMC5774297; doi:10.7717/peerj.4286)
Supplement: Data S1 — 9 raw datasets associated with figures in the text. [file peerj-06-4286-s009.zip › Figure 4_Growth_Data.xlsx]

## Sheet: Sheet1
Time (h)	LLL	LLL	LLL	LLL	LLL CA↑	LLL CA↑	LLL CA↑	LLL CA↑	LLL GT↑	LLL GT↑	LLL GT↑	LLL GT↑	LLL/H	LLL/H	LLL/H	LLL/H	LLH/L	LLH/L	LLH/L	LLH/L	LLH	LLH	LLH	LLH	MMM	MMM	MMM	MMM	HHH	HHH	HHH	HHH
0	0.041	0.042	0.042	0.042	0.041	0.042	0.042	0.042	0.043	0.044	0.043	0.044	0.042	0.042	0.042	0.042	0.043	0.043	0.044	0.043	0.043	0.043	0.043	0.043	0.043	0.043	0.043	0.043	0.042	0.043	0.043	0.043
0.519722	0.042	0.042	0.042	0.043	0.042	0.042	0.042	0.043	0.044	0.045	0.045	0.045	0.042	0.042	0.043	0.043	0.044	0.044	0.044	0.044	0.044	0.044	0.044	0.044	0.044	0.044	0.044	0.044	0.043	0.044	0.044	0.044
1.06306	0.044	0.044	0.044	0.044	0.046	0.048	0.048	0.048	0.045	0.047	0.046	0.047	0.046	0.046	0.047	0.046	0.048	0.048	0.048	0.048	0.048	0.048	0.048	0.048	0.049	0.049	0.049	0.049	0.047	0.049	0.049	0.049
1.51028	0.046	0.045	0.046	0.046	0.056	0.06	0.059	0.06	0.047	0.048	0.048	0.048	0.053	0.053	0.054	0.054	0.056	0.057	0.057	0.057	0.057	0.057	0.058	0.058	0.059	0.06	0.06	0.06	0.057	0.061	0.059	0.059
2.03417	0.049	0.049	0.049	0.049	0.08	0.087	0.086	0.088	0.05	0.051	0.051	0.051	0.074	0.076	0.077	0.077	0.078	0.081	0.082	0.081	0.081	0.082	0.082	0.082	0.083	0.086	0.086	0.086	0.08	0.087	0.085	0.085
2.50972	0.053	0.053	0.053	0.053	0.115	0.124	0.124	0.126	0.053	0.056	0.055	0.056	0.102	0.105	0.107	0.107	0.105	0.11	0.111	0.11	0.112	0.114	0.114	0.115	0.115	0.121	0.122	0.123	0.113	0.124	0.121	0.121
2.85611	0.058	0.059	0.058	0.058	0.144	0.155	0.158	0.161	0.057	0.061	0.06	0.061	0.13	0.133	0.136	0.137	0.131	0.137	0.138	0.138	0.14	0.143	0.144	0.145	0.142	0.15	0.151	0.153	0.142	0.154	0.152	0.153
3.29028	0.067	0.068	0.068	0.067	0.193	0.21	0.215	0.225	0.065	0.069	0.068	0.069	0.176	0.182	0.186	0.188	0.173	0.182	0.184	0.185	0.187	0.193	0.195	0.195	0.188	0.2	0.202	0.205	0.19	0.208	0.205	0.207
3.59889	0.076	0.076	0.076	0.075	0.24	0.256	0.259	0.264	0.07	0.075	0.073	0.074	0.212	0.221	0.231	0.235	0.209	0.22	0.226	0.227	0.232	0.239	0.241	0.242	0.235	0.249	0.251	0.254	0.237	0.256	0.255	0.256
3.87333	0.085	0.085	0.085	0.084	0.27	0.29	0.295	0.302	0.075	0.081	0.079	0.08	0.253	0.26	0.265	0.267	0.25	0.26	0.263	0.263	0.264	0.272	0.274	0.275	0.27	0.284	0.287	0.289	0.271	0.294	0.292	0.295
4.35778	0.105	0.106	0.106	0.106	0.343	0.366	0.37	0.38	0.088	0.095	0.093	0.094	0.319	0.329	0.336	0.341	0.315	0.328	0.332	0.332	0.334	0.344	0.348	0.351	0.343	0.361	0.365	0.369	0.349	0.375	0.372	0.375
5.09944	0.137	0.138	0.138	0.137	0.439	0.457	0.463	0.471	0.115	0.124	0.12	0.12	0.423	0.431	0.436	0.44	0.421	0.436	0.44	0.438	0.436	0.448	0.448	0.452	0.447	0.465	0.467	0.468	0.449	0.474	0.471	0.474
5.45833	0.156	0.157	0.158	0.158	0.475	0.495	0.5	0.51	0.132	0.143	0.137	0.137	0.467	0.474	0.479	0.483	0.467	0.48	0.482	0.48	0.473	0.488	0.49	0.492	0.481	0.5	0.502	0.502	0.486	0.51	0.507	0.511
5.83639	0.177	0.177	0.177	0.177	0.514	0.533	0.537	0.538	0.15	0.159	0.155	0.154	0.506	0.514	0.518	0.522	0.506	0.517	0.519	0.518	0.509	0.526	0.527	0.531	0.515	0.533	0.534	0.534	0.52	0.546	0.541	0.544
6.53889	0.209	0.208	0.207	0.205	0.558	0.576	0.575	0.574	0.18	0.185	0.181	0.177	0.557	0.563	0.563	0.562	0.557	0.568	0.57	0.568	0.552	0.572	0.571	0.573	0.558	0.576	0.575	0.576	0.559	0.585	0.579	0.583
6.99083	0.227	0.225	0.224	0.219	0.571	0.586	0.584	0.583	0.191	0.196	0.19	0.184	0.57	0.576	0.576	0.577	0.581	0.589	0.589	0.584	0.565	0.585	0.584	0.587	0.575	0.591	0.589	0.588	0.572	0.597	0.592	0.594
7.4725	0.246	0.244	0.241	0.232	0.577	0.589	0.587	0.587	0.202	0.204	0.198	0.19	0.582	0.585	0.584	0.586	0.598	0.601	0.6	0.595	0.575	0.594	0.592	0.597	0.584	0.599	0.596	0.593	0.58	0.601	0.596	0.599
8.07889	0.271	0.267	0.262	0.245	0.579	0.588	0.585	0.59	0.212	0.211	0.204	0.193	0.587	0.589	0.586	0.59	0.607	0.609	0.606	0.6	0.58	0.598	0.596	0.602	0.589	0.604	0.599	0.595	0.583	0.603	0.597	0.6
8.66278	0.294	0.287	0.279	0.256	0.581	0.586	0.583	0.589	0.22	0.217	0.209	0.195	0.588	0.588	0.585	0.59	0.611	0.612	0.608	0.602	0.581	0.599	0.596	0.603	0.59	0.603	0.599	0.594	0.583	0.601	0.596	0.599
9.07528	0.316	0.307	0.298	0.274	0.614	0.628	0.628	0.624	0.229	0.225	0.217	0.203	0.619	0.627	0.626	0.628	0.633	0.635	0.633	0.629	0.608	0.631	0.634	0.638	0.601	0.618	0.616	0.615	0.602	0.627	0.624	0.628
23.7952	0.306	0.29	0.27	0.244	0.466	0.474	0.466	0.462	0.32	0.311	0.306	0.298	0.478	0.483	0.479	0.477	0.53	0.519	0.512	0.505	0.484	0.498	0.495	0.492	0.515	0.512	0.5	0.49	0.48	0.497	0.495	0.496
Growth Rate	0.3946	0.3995	0.4109	0.425	0.7349	0.7434	0.7584	0.7688	0.2793	0.2742	0.2669	0.2504	0.7293	0.7351	0.7402	0.7475	0.687	0.7022	0.7083	0.7125	0.718	0.7262	0.7292	0.732	0.7185	0.7354	0.7453	0.7515	0.7522	0.757	0.7619	0.7663
Time (h)	LLL (L178)	LLL (L178)	LLL (L178)	LLL (L194_195)	LLL (L194_195)	LLL (L194_195)	LLL (220_221)	LLL (220_221)	LLL (220_221)
0	0.049	0.05	0.047	0.044	0.045	0.045	0.046	0.047	0.046
0.864444	0.055	0.055	0.053	0.047	0.048	0.048	0.051	0.052	0.05
1.52917	0.074	0.076	0.074	0.057	0.058	0.058	0.066	0.067	0.066
2.11333	0.118	0.123	0.122	0.082	0.084	0.084	0.098	0.1	0.1
2.66139	0.209	0.219	0.218	0.134	0.14	0.14	0.168	0.172	0.172
3.11639	0.306	0.318	0.317	0.208	0.219	0.219	0.271	0.278	0.278
3.77222	0.401	0.416	0.413	0.323	0.336	0.335	0.364	0.37	0.371
4.15889	0.447	0.463	0.462	0.372	0.386	0.384	0.408	0.417	0.418
4.72945	0.531	0.549	0.547	0.444	0.461	0.46	0.487	0.497	0.497
5.29667	0.59	0.609	0.608	0.512	0.525	0.523	0.549	0.559	0.556
5.86056	0.625	0.645	0.645	0.572	0.586	0.585	0.599	0.609	0.605
6.41528	0.637	0.656	0.655	0.603	0.62	0.617	0.617	0.626	0.62
7.02417	0.644	0.662	0.658	0.608	0.625	0.622	0.623	0.63	0.624
7.53056	0.646	0.661	0.657	0.605	0.622	0.62	0.624	0.628	0.622
8.24528	0.646	0.659	0.652	0.6	0.617	0.615	0.622	0.625	0.617
8.63972	0.643	0.656	0.648	0.595	0.612	0.61	0.619	0.622	0.613
Growth Rate	0.8238	0.8367	0.8542	0.8073	0.8139	0.812	0.8122	0.8184	0.8349
