# Supplementary material for: Local genic base composition impacts protein production and cellular fitness
Source: PeerJ. 2018 Jan 16;6:e4286. doi: 10.7717/peerj.4286 (PMC5774297; doi:10.7717/peerj.4286)
Supplement: Data S1 — 9 raw datasets associated with figures in the text. [file peerj-06-4286-s009.zip › Figure 5_Fluorescence.xlsx]

## Sheet: Sheet1
		Fluorescence (RFU/OD600)
		Replicate 1	Replicate 2	Replicate 3	Replicate 4
	WT - 3845 - LOW	10571910	10617070	10547800	9586993
	P90Q (1) - 3845 - LOW	12384550	11758010	12314380	10095920
	WT - 3857 - LOW	11070640	12138180	12328030	12105350
	P90Q (1) - 3857 - LOW	13906870	13667160	16383580	16821100
	WT - No Plasmid	233135	233769	231155	247810
	P90Q - No Plasmid	216181	210430	208294	186019
