# Supplementary material for: Local genic base composition impacts protein production and cellular fitness
Source: PeerJ. 2018 Jan 16;6:e4286. doi: 10.7717/peerj.4286 (PMC5774297; doi:10.7717/peerj.4286)
Supplement: Data S1 — 9 raw datasets associated with figures in the text. [file peerj-06-4286-s009.zip › Figure 5_Growth_Data.xlsx]

## Sheet: Sheet1
	Time (h)	WT - 3845 - LOW				P90Q (1) - 3845 - LOW				WT - 3857 - LOW				P90Q (1) - 3857 - LOW				WT - No Plasmid				P90Q - No Plasmid
	0	0.042	0.042	0.043	0.043	0.042	0.042	0.043	0.044	0.044	0.043	0.044	0.044	0.044	0.044	0.044	0.044	0.044	0.044	0.045	0.044	0.043	0.043	0.044	0.045
	0.838889	0.045	0.045	0.045	0.046	0.044	0.045	0.045	0.046	0.045	0.045	0.045	0.045	0.047	0.046	0.046	0.046	0.048	0.048	0.048	0.048	0.044	0.045	0.045	0.045
	1.60833	0.053	0.054	0.055	0.055	0.051	0.051	0.051	0.052	0.049	0.049	0.049	0.049	0.05	0.05	0.05	0.05	0.075	0.075	0.073	0.075	0.054	0.055	0.054	0.055
	2.41583	0.085	0.088	0.089	0.09	0.072	0.073	0.073	0.073	0.062	0.063	0.062	0.062	0.062	0.061	0.061	0.061	0.171	0.173	0.167	0.173	0.087	0.089	0.089	0.089
	3.2425	0.183	0.19	0.192	0.193	0.125	0.126	0.126	0.124	0.105	0.106	0.105	0.105	0.092	0.091	0.09	0.09	0.335	0.339	0.328	0.338	0.191	0.197	0.195	0.195
	4.01417	0.296	0.304	0.305	0.303	0.245	0.247	0.244	0.24	0.198	0.201	0.199	0.199	0.16	0.161	0.159	0.158	0.458	0.464	0.452	0.465	0.309	0.316	0.315	0.317
	4.76917	0.394	0.404	0.403	0.401	0.315	0.316	0.312	0.307	0.29	0.294	0.293	0.293	0.263	0.266	0.264	0.261	0.544	0.55	0.534	0.55	0.397	0.406	0.404	0.407
	5.61556	0.484	0.496	0.496	0.493	0.403	0.408	0.403	0.394	0.386	0.39	0.389	0.389	0.348	0.351	0.348	0.345	0.606	0.614	0.597	0.618	0.485	0.5	0.496	0.497
	6.83417	0.568	0.581	0.58	0.578	0.515	0.519	0.514	0.504	0.494	0.498	0.496	0.499	0.474	0.477	0.474	0.47	0.619	0.626	0.607	0.628	0.556	0.571	0.571	0.577
	7.79833	0.568	0.58	0.577	0.576	0.539	0.543	0.536	0.523	0.536	0.54	0.54	0.541	0.513	0.521	0.519	0.511	0.616	0.62	0.601	0.621	0.581	0.595	0.596	0.602
	Growth Rate	0.7449	0.7487	0.7436	0.7341	0.6498	0.65	0.6431	0.6337	0.6547	0.6582	0.6586	0.6587	0.6357	0.6387	0.6362	0.6365	0.9236	0.932	0.9238	0.9305	0.742	0.7454	0.7396	0.7357
